# Supplementary material for: Internal Transcribed Spacer 1 (ITS1) based sequence typing reveals phylogenetically distinct Ascaris population
Source: Comput Struct Biotechnol J. 2015 Sep 4;13:478–83. doi: 10.1016/j.csbj.2015.08.006 (PMC4579273; doi:10.1016/j.csbj.2015.08.006)
Supplement: Supplementary material — Genetic distance analysis among our study isolates using MEGA version 4 software. [file mmc1.txt]

Title: tree 3
Description
  No. of Taxa : 56
  Data File : C:\Users\user\Desktop\Ascaris manuscript final\Supporting info\New ascaris tree\tree 3.meg
  Data Title : tree 3
  Data Type : Nucleotide
  Analysis : Pairwise distance calculation
  ->Compute : Distances only
  Include Sites : ==============================
  ->Gaps/Missing Data : Complete Deletion
  Substitution Model : ==============================
  ->Model : Nucleotide: Maximum Composite Likelihood
  ->Substitutions to Include : d: Transitions + Transversions
  ->Pattern among Lineages : Same (Homogeneous)
  ->Rates among sites : Uniform rates
  No. of Sites : 248
  d : Estimate

[ 1] #WP01
[ 2] #WP40
[ 3] #WP17
[ 4] #WP03
[ 5] #WP37
[ 6] #DL04
[ 7] #AJ000895H
[ 8] #AJ000896P
[ 9] #DL02EC9
[10] #DL04EC1
[11] #DL04EC2
[12] #DL04EC3
[13] #DL13EC2
[14] #DL13EC4
[15] #DL15EC1
[16] #DL16EC1
[17] #DL16EC3
[18] #DL17EC2
[19] #DL17EC14
[20] #0411EC4
[21] #1045EC1
[22] #I158
[23] #I305
[24] #I300
[25] #I152
[26] #I6
[27] #I172
[28] #I149
[29] #I31
[30] #I203
[31] #I170
[32] #I449
[33] #I450
[34] #I2878
[35] #I198
[36] #I189
[37] #I33
[38] #I2212
[39] #I2946
[40] #I236
[41] #I2910
[42] #I17
[43] #I2864
[44] #I2838
[45] #I2942
[46] #I611
[47] #I75
[48] #I161
[49] #I451
[50] #I288
[51] #I196
[52] #I722
[53] #I567
[54] #I2905
[55] #I2788
[56] #I2990

[        1     2     3     4     5     6     7     8     9    10    11    12    13    14    15    16    17    18    19    20    21    22    23    24    25    26    27    28    29    30    31    32    33    34    35    36    37    38    39    40    41    42    43    44    45    46    47    48    49    50    51    52    53    54    55    56 ]
[ 1]
[ 2]  0.004
[ 3]  0.008 0.004
[ 4]  0.004 0.008 0.012
[ 5]  0.008 0.004 0.000 0.012
[ 6]  0.000 0.004 0.008 0.004 0.008
[ 7]  0.004 0.008 0.012 0.008 0.012 0.004
[ 8]  0.012 0.008 0.004 0.016 0.004 0.012 0.008
[ 9]  0.004 0.008 0.012 0.008 0.012 0.004 0.008 0.016
[10]  0.008 0.012 0.016 0.012 0.016 0.008 0.012 0.020 0.012
[11]  0.004 0.008 0.012 0.008 0.012 0.004 0.008 0.016 0.008 0.012
[12]  0.004 0.008 0.012 0.008 0.012 0.004 0.008 0.016 0.008 0.004 0.008
[13]  0.004 0.008 0.012 0.008 0.012 0.004 0.008 0.016 0.008 0.012 0.008 0.008
[14]  0.004 0.008 0.012 0.008 0.012 0.004 0.008 0.016 0.008 0.012 0.008 0.008 0.008
[15]  0.004 0.008 0.012 0.008 0.012 0.004 0.008 0.016 0.008 0.012 0.008 0.008 0.008 0.008
[16]  0.004 0.008 0.012 0.008 0.012 0.004 0.008 0.016 0.008 0.012 0.008 0.008 0.008 0.008 0.008
[17]  0.004 0.008 0.012 0.008 0.012 0.004 0.008 0.016 0.008 0.012 0.008 0.008 0.008 0.008 0.008 0.008
[18]  0.004 0.008 0.012 0.008 0.012 0.004 0.008 0.016 0.008 0.012 0.008 0.008 0.008 0.008 0.008 0.008 0.008
[19]  0.016 0.020 0.025 0.020 0.025 0.016 0.020 0.029 0.020 0.008 0.020 0.012 0.020 0.020 0.020 0.020 0.020 0.020
[20]  0.008 0.012 0.012 0.012 0.012 0.008 0.012 0.016 0.012 0.016 0.012 0.012 0.012 0.012 0.008 0.012 0.012 0.012 0.025
[21]  0.000 0.004 0.008 0.004 0.008 0.000 0.004 0.012 0.004 0.008 0.004 0.004 0.004 0.004 0.004 0.004 0.004 0.004 0.016 0.008
[22]  0.000 0.004 0.008 0.004 0.008 0.000 0.004 0.012 0.004 0.008 0.004 0.004 0.004 0.004 0.004 0.004 0.004 0.004 0.016 0.008 0.000
[23]  0.000 0.004 0.008 0.004 0.008 0.000 0.004 0.012 0.004 0.008 0.004 0.004 0.004 0.004 0.004 0.004 0.004 0.004 0.016 0.008 0.000 0.000
[24]  0.000 0.004 0.008 0.004 0.008 0.000 0.004 0.012 0.004 0.008 0.004 0.004 0.004 0.004 0.004 0.004 0.004 0.004 0.016 0.008 0.000 0.000 0.000
[25]  0.000 0.004 0.008 0.004 0.008 0.000 0.004 0.012 0.004 0.008 0.004 0.004 0.004 0.004 0.004 0.004 0.004 0.004 0.016 0.008 0.000 0.000 0.000 0.000
[26]  0.000 0.004 0.008 0.004 0.008 0.000 0.004 0.012 0.004 0.008 0.004 0.004 0.004 0.004 0.004 0.004 0.004 0.004 0.016 0.008 0.000 0.000 0.000 0.000 0.000
[27]  0.000 0.004 0.008 0.004 0.008 0.000 0.004 0.012 0.004 0.008 0.004 0.004 0.004 0.004 0.004 0.004 0.004 0.004 0.016 0.008 0.000 0.000 0.000 0.000 0.000 0.000
[28]  0.000 0.004 0.008 0.004 0.008 0.000 0.004 0.012 0.004 0.008 0.004 0.004 0.004 0.004 0.004 0.004 0.004 0.004 0.016 0.008 0.000 0.000 0.000 0.000 0.000 0.000 0.000
[29]  0.000 0.004 0.008 0.004 0.008 0.000 0.004 0.012 0.004 0.008 0.004 0.004 0.004 0.004 0.004 0.004 0.004 0.004 0.016 0.008 0.000 0.000 0.000 0.000 0.000 0.000 0.000 0.000
[30]  0.000 0.004 0.008 0.004 0.008 0.000 0.004 0.012 0.004 0.008 0.004 0.004 0.004 0.004 0.004 0.004 0.004 0.004 0.016 0.008 0.000 0.000 0.000 0.000 0.000 0.000 0.000 0.000 0.000
[31]  0.000 0.004 0.008 0.004 0.008 0.000 0.004 0.012 0.004 0.008 0.004 0.004 0.004 0.004 0.004 0.004 0.004 0.004 0.016 0.008 0.000 0.000 0.000 0.000 0.000 0.000 0.000 0.000 0.000 0.000
[32]  0.000 0.004 0.008 0.004 0.008 0.000 0.004 0.012 0.004 0.008 0.004 0.004 0.004 0.004 0.004 0.004 0.004 0.004 0.016 0.008 0.000 0.000 0.000 0.000 0.000 0.000 0.000 0.000 0.000 0.000 0.000
[33]  0.000 0.004 0.008 0.004 0.008 0.000 0.004 0.012 0.004 0.008 0.004 0.004 0.004 0.004 0.004 0.004 0.004 0.004 0.016 0.008 0.000 0.000 0.000 0.000 0.000 0.000 0.000 0.000 0.000 0.000 0.000 0.000
[34]  0.000 0.004 0.008 0.004 0.008 0.000 0.004 0.012 0.004 0.008 0.004 0.004 0.004 0.004 0.004 0.004 0.004 0.004 0.016 0.008 0.000 0.000 0.000 0.000 0.000 0.000 0.000 0.000 0.000 0.000 0.000 0.000 0.000
[35]  0.000 0.004 0.008 0.004 0.008 0.000 0.004 0.012 0.004 0.008 0.004 0.004 0.004 0.004 0.004 0.004 0.004 0.004 0.016 0.008 0.000 0.000 0.000 0.000 0.000 0.000 0.000 0.000 0.000 0.000 0.000 0.000 0.000 0.000
[36]  0.000 0.004 0.008 0.004 0.008 0.000 0.004 0.012 0.004 0.008 0.004 0.004 0.004 0.004 0.004 0.004 0.004 0.004 0.016 0.008 0.000 0.000 0.000 0.000 0.000 0.000 0.000 0.000 0.000 0.000 0.000 0.000 0.000 0.000 0.000
[37]  0.000 0.004 0.008 0.004 0.008 0.000 0.004 0.012 0.004 0.008 0.004 0.004 0.004 0.004 0.004 0.004 0.004 0.004 0.016 0.008 0.000 0.000 0.000 0.000 0.000 0.000 0.000 0.000 0.000 0.000 0.000 0.000 0.000 0.000 0.000 0.000
[38]  0.000 0.004 0.008 0.004 0.008 0.000 0.004 0.012 0.004 0.008 0.004 0.004 0.004 0.004 0.004 0.004 0.004 0.004 0.016 0.008 0.000 0.000 0.000 0.000 0.000 0.000 0.000 0.000 0.000 0.000 0.000 0.000 0.000 0.000 0.000 0.000 0.000
[39]  0.000 0.004 0.008 0.004 0.008 0.000 0.004 0.012 0.004 0.008 0.004 0.004 0.004 0.004 0.004 0.004 0.004 0.004 0.016 0.008 0.000 0.000 0.000 0.000 0.000 0.000 0.000 0.000 0.000 0.000 0.000 0.000 0.000 0.000 0.000 0.000 0.000 0.000
[40]  0.000 0.004 0.008 0.004 0.008 0.000 0.004 0.012 0.004 0.008 0.004 0.004 0.004 0.004 0.004 0.004 0.004 0.004 0.016 0.008 0.000 0.000 0.000 0.000 0.000 0.000 0.000 0.000 0.000 0.000 0.000 0.000 0.000 0.000 0.000 0.000 0.000 0.000 0.000
[41]  0.000 0.004 0.008 0.004 0.008 0.000 0.004 0.012 0.004 0.008 0.004 0.004 0.004 0.004 0.004 0.004 0.004 0.004 0.016 0.008 0.000 0.000 0.000 0.000 0.000 0.000 0.000 0.000 0.000 0.000 0.000 0.000 0.000 0.000 0.000 0.000 0.000 0.000 0.000 0.000
[42]  0.000 0.004 0.008 0.004 0.008 0.000 0.004 0.012 0.004 0.008 0.004 0.004 0.004 0.004 0.004 0.004 0.004 0.004 0.016 0.008 0.000 0.000 0.000 0.000 0.000 0.000 0.000 0.000 0.000 0.000 0.000 0.000 0.000 0.000 0.000 0.000 0.000 0.000 0.000 0.000 0.000
[43]  0.000 0.004 0.008 0.004 0.008 0.000 0.004 0.012 0.004 0.008 0.004 0.004 0.004 0.004 0.004 0.004 0.004 0.004 0.016 0.008 0.000 0.000 0.000 0.000 0.000 0.000 0.000 0.000 0.000 0.000 0.000 0.000 0.000 0.000 0.000 0.000 0.000 0.000 0.000 0.000 0.000 0.000
[44]  0.000 0.004 0.008 0.004 0.008 0.000 0.004 0.012 0.004 0.008 0.004 0.004 0.004 0.004 0.004 0.004 0.004 0.004 0.016 0.008 0.000 0.000 0.000 0.000 0.000 0.000 0.000 0.000 0.000 0.000 0.000 0.000 0.000 0.000 0.000 0.000 0.000 0.000 0.000 0.000 0.000 0.000 0.000
[45]  0.000 0.004 0.008 0.004 0.008 0.000 0.004 0.012 0.004 0.008 0.004 0.004 0.004 0.004 0.004 0.004 0.004 0.004 0.016 0.008 0.000 0.000 0.000 0.000 0.000 0.000 0.000 0.000 0.000 0.000 0.000 0.000 0.000 0.000 0.000 0.000 0.000 0.000 0.000 0.000 0.000 0.000 0.000 0.000
[46]  0.000 0.004 0.008 0.004 0.008 0.000 0.004 0.012 0.004 0.008 0.004 0.004 0.004 0.004 0.004 0.004 0.004 0.004 0.016 0.008 0.000 0.000 0.000 0.000 0.000 0.000 0.000 0.000 0.000 0.000 0.000 0.000 0.000 0.000 0.000 0.000 0.000 0.000 0.000 0.000 0.000 0.000 0.000 0.000 0.000
[47]  0.000 0.004 0.008 0.004 0.008 0.000 0.004 0.012 0.004 0.008 0.004 0.004 0.004 0.004 0.004 0.004 0.004 0.004 0.016 0.008 0.000 0.000 0.000 0.000 0.000 0.000 0.000 0.000 0.000 0.000 0.000 0.000 0.000 0.000 0.000 0.000 0.000 0.000 0.000 0.000 0.000 0.000 0.000 0.000 0.000 0.000
[48]  0.000 0.004 0.008 0.004 0.008 0.000 0.004 0.012 0.004 0.008 0.004 0.004 0.004 0.004 0.004 0.004 0.004 0.004 0.016 0.008 0.000 0.000 0.000 0.000 0.000 0.000 0.000 0.000 0.000 0.000 0.000 0.000 0.000 0.000 0.000 0.000 0.000 0.000 0.000 0.000 0.000 0.000 0.000 0.000 0.000 0.000 0.000
[49]  0.004 0.008 0.012 0.008 0.012 0.004 0.008 0.016 0.008 0.012 0.008 0.008 0.008 0.008 0.008 0.008 0.008 0.008 0.020 0.012 0.004 0.004 0.004 0.004 0.004 0.004 0.004 0.004 0.004 0.004 0.004 0.004 0.004 0.004 0.004 0.004 0.004 0.004 0.004 0.004 0.004 0.004 0.004 0.004 0.004 0.004 0.004 0.004
[50]  0.000 0.004 0.008 0.004 0.008 0.000 0.004 0.012 0.004 0.008 0.004 0.004 0.004 0.004 0.004 0.004 0.004 0.004 0.016 0.008 0.000 0.000 0.000 0.000 0.000 0.000 0.000 0.000 0.000 0.000 0.000 0.000 0.000 0.000 0.000 0.000 0.000 0.000 0.000 0.000 0.000 0.000 0.000 0.000 0.000 0.000 0.000 0.000 0.004
[51]  0.000 0.004 0.008 0.004 0.008 0.000 0.004 0.012 0.004 0.008 0.004 0.004 0.004 0.004 0.004 0.004 0.004 0.004 0.016 0.008 0.000 0.000 0.000 0.000 0.000 0.000 0.000 0.000 0.000 0.000 0.000 0.000 0.000 0.000 0.000 0.000 0.000 0.000 0.000 0.000 0.000 0.000 0.000 0.000 0.000 0.000 0.000 0.000 0.004 0.000
[52]  0.000 0.004 0.008 0.004 0.008 0.000 0.004 0.012 0.004 0.008 0.004 0.004 0.004 0.004 0.004 0.004 0.004 0.004 0.016 0.008 0.000 0.000 0.000 0.000 0.000 0.000 0.000 0.000 0.000 0.000 0.000 0.000 0.000 0.000 0.000 0.000 0.000 0.000 0.000 0.000 0.000 0.000 0.000 0.000 0.000 0.000 0.000 0.000 0.004 0.000 0.000
[53]  0.004 0.008 0.012 0.008 0.012 0.004 0.008 0.016 0.008 0.012 0.008 0.008 0.008 0.008 0.008 0.008 0.008 0.008 0.020 0.012 0.004 0.004 0.004 0.004 0.004 0.004 0.004 0.004 0.004 0.004 0.004 0.004 0.004 0.004 0.004 0.004 0.004 0.004 0.004 0.004 0.004 0.004 0.004 0.004 0.004 0.004 0.004 0.004 0.008 0.004 0.004 0.004
[54]  0.008 0.012 0.016 0.012 0.016 0.008 0.012 0.021 0.012 0.016 0.012 0.012 0.012 0.012 0.012 0.012 0.012 0.012 0.025 0.016 0.008 0.008 0.008 0.008 0.008 0.008 0.008 0.008 0.008 0.008 0.008 0.008 0.008 0.008 0.008 0.008 0.008 0.008 0.008 0.008 0.008 0.008 0.008 0.008 0.008 0.008 0.008 0.008 0.012 0.008 0.008 0.008 0.004
[55]  0.012 0.016 0.021 0.016 0.021 0.012 0.016 0.025 0.016 0.020 0.016 0.016 0.016 0.016 0.016 0.016 0.016 0.016 0.029 0.020 0.012 0.012 0.012 0.012 0.012 0.012 0.012 0.012 0.012 0.012 0.012 0.012 0.012 0.012 0.012 0.012 0.012 0.012 0.012 0.012 0.012 0.012 0.012 0.012 0.012 0.012 0.012 0.012 0.016 0.012 0.012 0.012 0.008 0.004
[56]  0.016 0.021 0.025 0.020 0.025 0.016 0.021 0.029 0.020 0.025 0.021 0.020 0.020 0.020 0.020 0.020 0.020 0.020 0.033 0.025 0.016 0.016 0.016 0.016 0.016 0.016 0.016 0.016 0.016 0.016 0.016 0.016 0.016 0.016 0.016 0.016 0.016 0.016 0.016 0.016 0.016 0.016 0.016 0.016 0.016 0.016 0.016 0.016 0.021 0.016 0.016 0.016 0.012 0.008 0.004
